# Supplementary material for: Electrochemical Oxidation of Landfill Leachate after Biological Treatment by Electro-Fenton System with Corroding Electrode of Iron
Source: Int J Environ Res Public Health. 2022 Jun 24;19(13):7745. doi: 10.3390/ijerph19137745 (PMC9265374; doi:10.3390/ijerph19137745)
Supplement: Supplementary file 1 [file ijerph-19-07745-s001.zip]

Archive with 1 entries (1 files):
- ijerph-1757144-supplementary.pdf
